# Supplementary material for: COVID-19 Knowledge, Attitudes, and Practices Among People in Bangladesh: Telephone-Based Cross-sectional Survey
Source: JMIR Form Res. 2021 Nov 5;5(11):e28344. doi: 10.2196/28344 (PMC8575001; doi:10.2196/28344)
Supplement: Multimedia Appendix 2 [file formative_v5i11e28344_app2.xlsx]

## Sheet: Datasheet
1_age	2_sex	3_education	4_occupation	5_religion	6_marital_status	7_family_size	8_residence	9_room_hme	10_people_res	11_water_avail	12_toilet_no	13_ear_p_hh	14_income_monthly	15__adm_division	k1sym	k2ass_sym	k3no_trt	k4sev_case	k5tsm_ani	k6fever_no	k7droplts	k8tke_mea	k9aid_otside	k10social_dis	k11hnd_wash	k12hw_dur	k13isol	k14qua_14	k15src_kno	a1con_c19	a2bd_contl	p1out_hm	p2how_tiems	p3reason	p4crowded	p5soc_dis	p6mask_out	p7wash_hnd	p8fhw_tme
60	1	3	7	1	1	8	1	2	8	1	2	2	10000	3	1	1	1	1	1	3	1	2	1	1	1	1	1	1	9	1	3	1	3	2	2	2	1	1	1
31	1	4	4	1	2	3	2	2	3	1	1	1	20000	3	1	1	1	1	3	1	1	2	1	1	1	1	1	1	1	1	2	1	4	7	1	1	1	3	2
28	1	5	10	1	2	4	1	3	3	1	2	2	0	3	1	1	1	2	2	2	1	2	1	1	1	1	1	1	1	1	2	2
50	2	3	6	1	1	7	1	3	6	1	2	3	0	3	1	1	2	2	2	1	1	1	1	1	1	1	1	1	7	1	2	1	2	2	2	1	1	1	1
21	2	4	8	1	1	4	1	3	5	1	2	2	0	3	1	1	1	1	2	2	2	2	1	1	1	1	1	1	4	2	3	1	4	2	1	2	1	1	1
23	1	4	10	1	2	5	1	1	2	1	1	1	0	6	1	1	1	2	1	1	2	1	1	1	1	1	1	1	1	1	1	1	3	2	1	1	1	1	1
32	1	5	4	1	1	3	1	2	5	1	2	1	38000	3	1	1	1	2	2	1	1	2	1	1	1	1	1	1	4	3	3	2
33	1	5	2	1	1	4	2	3	3	1	1	2	15000	3	1	1	1	2	3	1	1	2	1	1	1	1	1	1	4	3	3	1	14	2	2	1	1	1	1
60	2	3	11	1	1	3	2	3	3	1	1	1	0	3	1	1	3	3	2	3	1	2	1	2	1	2	1	1	1	3	3	2
70	1	4	1	1	1	4	2	2	2	1	1	1	20000	3	1	1	1	3	2	3	1	2	1	2	1	2	1	1	1	3	2	1	35	1	2	1	1	1	3
30	2	5	11	1	1	2	1	3	3	1	2	1	0	3	1	1	1	2	2	1	1	2	1	1	1	1	1	1	4	3	3	1	4	1	2	1	1	1	1
40	1	5	11	1	1	3	1	3	3	1	2	2	30000	3	1	1	1	2	2	1	1	2	1	1	1	1	1	1	4	1	3	1	3	1	1	1	1	1	1
35	2	3	11	1	1	6	1	1	6	1	1	2	2500	3	1	1	2	3	1	3	1	2	1	3	3	3	1	1	8	3	3	1	20	1	2	2	1	1	3
34	2	3	11	1	4	6	1	1	4	1	1	1	10000	6	1	1	1	3	3	1	2	1	1	1	1	1	1	1	3	3	2	2
30	1	5	3	1	2	3	1	4	3	1	2	1	25000	2	1	1	1	1	3	1	1	1	1	1	1	1	1	1	1	1	1	1	1	2	1	1	1	1	1
35	1	5	3	1	1	3	1	4	2	1	2	4	60000	3	1	1	1	1	3	1	1	1	1	1	1	1	1	1	4	1	3	1	3	2	2	3	1	1	1
32	1	5	3	1	2	3	1	4	2	1	1	5	27000	3	1	2	3	2	3	2	1	1	1	1	1	3	1	1	1	1	3	1	4	1	2	2	1	1	1
38	1	5	3	2	2	2	1	3	2	1	2	1	75000	3	1	1	1	1	2	1	1	1	1	1	1	1	1	1	3	1	3	1	7	1	2	2	1	1	1
56	1	2	2	1	1	4	1	3	2	1	1	2	30000	7	1	2	3	1	3	2	1	1	1	1	1	3	2	1	1	1	1	1	5	1	2	2	1	1	2
25	2	4	5	1	1	7	2	3	4	1	1	2	0	7	1	1	1	1	1	2	1	1	1	2	1	1	1	1	1	1	1	1	4	7	1	2	2	1	2
29	2	3	5	1	1	4	1	2	4	1	1	1	0	7	1	1	1	3	3	2	1	1	1	2	1	2	1	1	1	1	3	2
22	1	4	8	1	2	4	2	4	3	1	1	1	0	7	1	1	1	2	1	1	1	1	1	1	1	1	1	1	3	1	2	1	7	9	2	1	2	1	1
50	2	3	5	1	3	6	2	3	4	1	2	2	0	7	1	1	1	2	3	2	1	1	1	2	1	2	1	1	1	1	1	2
40	1	3	5	1	1	4	2	5	3	1	1	1	1000	7	3	3	1	2	3	2	1	1	3	2	1	2	1	1	1	3	1	2
27	1	5	8	1	2	4	1	3	6	1	2	1	0	3	1	1	1	1	1	1	1	1	1	1	1	1	1	1	1	1	3	1	3	2	2	3	1	1	1
28	1	5	10	1	1	5	2	4	5	1	2	1	0	1	1	1	1	1	1	2	1	1	1	1	1	1	1	1	3	1	2	1	5	5	1	1	2	1	1
21	1	3	8	1	2	5	1	3	3	1	2	1	0	1	1	1	1	3	2	1	1	1	1	1	1	2	1	1	4	1	2	1	1	9	2	2	1	1	1
30	1	5	2	1	1	3	1	2	3	1	1	1	60000	1	1	1	1	1	3	1	1	1	1	1	1	2	1	2	1	1	3	1	3	1	2	2	2	1	1
35	1	4	4	1	1	3	1	2	3	1	1	1	35000	6	1	1	1	1	1	1	1	1	1	1	1	1	1	1	4	1	2	1	2	2	2	2	1	1	1
45	1	2	5	1	1	4	2	4	3	1	1	2	0	7	1	2	1	2	2	2	1	1	1	2	2	2	2	2	7	1	1	2
70	2	1	9	1	3	8	2	2	1	1	1	3	0	7	1	2	2	2	2	2	2	2	2	2	2	2	2	2	1	1	1	2
60	2	3	5	1	3	7	2	5	6	1	1	3	2000	7	1	1	2	1	1	2	1	1	1	1	1	1	1	1	1	1	2	1	3	5	2	2	2	1	1
29	1	4	4	1	2	4	1	3	4	1	2	2	16000	2	1	1	2	1	1	1	1	1	1	1	1	1	1	1	4	1	2	1	2	1	2	1	1	1	1
27	1	5	8	1	2	14	1	3	5	1	3	2	0	6	1	1	1	1	1	1	1	1	1	1	2	1	1	1	1	1	1	1	2	2	2	2	1	1	1
45	1	5	3	1	1	4	1	3	4	1	2	1	50000	2	1	1	1	1	1	1	1	1	1	1	1	1	1	1	1	1	3	1	2	2	2	2	1	3	1
29	1	5	4	1	1	5	2	4	5	1	1	2	25000	6	1	1	1	1	3	3	1	1	1	1	1	1	1	1	4	1	3	1	4	5	1	1	1	1	1
26	1	4	4	1	1	6	2	4	6	1	1	2	30000	4	1	1	1	1	1	1	1	1	1	1	1	1	1	1	1	1	3	1	3	2	2	2	1	3	1
25	1	5	10	1	2	6	2	4	5	1	1	2	0	2	1	1	1	1	3	3	1	1	1	1	1	1	1	1	4	1	2	1	3	7	1	2	1	1	1
28	1	5	3	1	2	5	1	5	12	1	3	3	26000	6	1	1	1	1	1	1	1	1	1	1	1	1	1	1	4	1	1	1	7	1	2	2	1	1	1
50	1	4	4	1	1	5	1	3	5	1	2	1	40000	3	1	1	1	3	3	3	1	1	1	1	1	1	2	1	1	1	3	1	3	2	2	2	1	1	1
50	1	3	2	2	1	5	2	3	5	1	2	1	50000	3	1	2	1	3	3	3	1	2	2	3	1	2	2	3	1	1	1	1	3	9	2	2	3	3	3
27	2	5	10	1	1	3	1	2	3	1	1	1	0	3	1	1	1	1	1	1	1	1	1	1	1	1	1	1	1	1	3	2
34	1	5	4	1	2	7	2	4	7	1	1	3	30000	4	1	1	1	1	1	1	1	1	1	1	1	1	1	1	4	1	3	1	2	7	1	1	1	1	1
23	2	5	8	1	2	5	1	3	3	1	1	1	0	2	1	1	1	1	1	1	1	1	1	1	1	1	1	1	4	1	1	2
30	2	5	8	1	4	5	1	4	5	1	2	2	0	3	1	1	1	1	1	1	1	1	1	1	1	1	1	1	4	1	3	2
30	2	5	4	1	2	7	1	6	7	1	3	5	0	3	1	1	1	1	1	1	1	1	1	1	1	1	1	1	4	1	3	2
28	2	5	4	1	1	5	1	5	5	1	2	2	40000	3	1	1	1	1	1	1	1	1	1	1	1	1	1	1	4	1	1	2
33	1	4	8	1	2	6	2	4	6	1	1	2	0	6	1	1	1	1	1	1	1	1	1	1	1	1	1	1	4	1	1	1	3	2	2	1	1	1	1
27	2	5	4	1	2	3	1	3	3	1	1	2	45000	2	1	1	1	1	1	1	1	1	1	1	1	1	1	1	4	1	1	2
44	2	5	4	1	1	5	1	3	5	1	2	2	20000	3	1	1	1	1	1	1	1	1	1	1	1	1	1	1	1	1	3	2
27	1	5	4	1	2	4	1	1	1	1	1	2	45000	5	1	1	1	1	1	1	1	1	1	1	1	1	1	1	4	1	3	1	5	1	2	2	1	1	1
26	1	5	10	1	2	6	2	5	6	1	2	3	0	2	1	1	1	1	1	1	1	1	1	1	1	1	1	1	4	1	1	1	2	8	2	2	3	3	3
32	1	3	2	1	1	6	2	3	4	1	1	2	18000	7	1	1	1	1	1	1	1	1	1	1	1	1	1	1	1	1	1	1	7	1	1	1	1	1	1
28	2	5	3	1	1	5	2	3	4	1	1	3	29000	7	1	1	1	1	1	1	1	1	1	1	1	1	1	1	1	1	3	2
28	1	5	10	1	2	8	2	6	7	1	2	3	0	2	1	1	1	1	1	1	1	1	1	1	1	1	1	1	4	1	1	1	2	8	2	1	1	1	1
34	1	5	3	1	1	3	1	3	3	1	2	1	80000	7	1	1	1	1	1	1	1	1	1	1	1	1	1	1	4	1	2	1	5	1	2	2	1	1	1
70	1	1	1	1	3	6	2	2	6	1	1	2	3000	7	1	1	3	3	3	3	3	2	2	2	3	2	2	2	8	1	1	1	2	2	2	2	2	1	2
28	1	5	3	1	2	6	1	1	3	1	1	2	26000	1	1	1	1	1	1	1	1	1	1	1	1	1	1	1	1	1	1	1	7	1	2	2	1	1	1
38	1	2	2	2	1	4	1	2	4	2	1	1	30000	3	1	1	1	2	3	3	1	2	1	1	1	1	1	1	1	1	1	1	3	4	2	2	1	3	2
35	1	2	4	1	1	4	2	3	3	1	1	2	16000	4	1	1	1	2	1	1	1	1	1	1	1	1	1	1	4	1	1	1	6	1	2	1	3	1	2
38	1	4	4	1	1	4	1	2	4	1	2	1	600000	3	1	1	1	1	1	1	1	1	1	1	1	1	1	1	1	1	3	1	2	2	2	2	1	1	3
30	2	2	5	1	1	4	1	2	4	1	2	1	0	3	1	1	1	1	3	3	1	1	1	3	1	3	3	1	1	1	3	2
31	1	2	4	1	2	7	1	1	1	1	1	3	20000	1	1	1	1	2	3	1	1	1	1	1	1	1	1	1	1	1	1	1	1	2	1	1	1	1	1
32	1	5	4	1	2	4	1	3	4	1	2	1	25000	2	1	1	1	1	1	2	1	1	1	1	1	1	1	1	1	1	1	1	2	2	1	1	1	1	1
55	2	3	5	1	3	4	1	3	4	1	2	1	0	2	1	1	1	1	1	2	1	1	1	1	1	1	1	1	1	1	1	2
24	1	5	10	1	2	4	1	5	4	1	2	1	0	2	1	1	1	1	1	2	1	1	1	1	1	1	1	1	1	1	1	1	2	2	1	1	1	1	1
28	1	2	4	1	2	6	1	1	1	1	1	2	20000	8	1	2	1	2	1	1	1	1	1	1	1	1	1	1	1	1	1	1	1	2	1	1	1	1	1
31	1	5	3	1	2	3	1	4	3	1	2	2	50000	3	1	1	1	1	3	1	1	1	1	1	1	1	1	1	1	2	2	1	1	2	3	3	3	1	2
35	1	5	3	1	2	6	1	4	6	1	2	4	22000	7	1	1	1	2	3	1	1	1	1	1	1	1	1	1	4	2	2	1	3	1	2	2	1	1	1
28	1	5	4	1	1	2	2	2	2	1	1	1	0	1	1	2	1	1	1	1	1	2	1	1	1	1	1	1	1	1	1	1	1	2	2	1	1	1	1
19	2	4	5	1	1	2	1	2	2	1	1	1	0	1	1	2	1	1	1	1	1	2	1	1	1	1	1	1	1	1	1	1	1	2	2	1	1	1	1
42	1	5	2	1	1	4	1	2	4	1	1	1	8000	3	1	1	2	2	1	1	1	2	1	1	1	1	1	1	4	1	2	1	7	2	1	1	1	1	1
65	1	3	1	2	1	5	1	2	5	1	1	1	0	4	1	2	1	1	1	1	1	1	1	1	1	1	1	1	1	1	1	1	2	1	1	1	1	1	1
39	1	4	4	1	1	6	2	2	6	1	1	1	15000	4	1	2	1	1	1	1	1	2	1	1	1	1	1	1	1	1	1	1	2	2	1	1	1	1	1
35	1	4	4	1	1	2	2	2	2	1	1	1	15000	4	1	2	1	1	1	1	1	2	1	1	1	1	1	1	1	1	1	1	6	1	1	1	1	1	1
30	2	3	5	1	1	3	2	2	4	1	1	1	0	3	1	1	3	2	3	3	1	2	1	1	1	1	1	1	7	3	3	1	2	6	1	1	1	3	1
55	1	3	4	1	1	4	1	1	1	1	1	1	10000	3	1	1	1	2	3	1	2	1	1	1	1	1	1	1	1	3	3	2
25	2	4	8	1	2	5	1	2	5	1	1	2	0	3	1	1	1	2	3	1	1	1	1	1	1	1	1	1	1	3	3	1	30	9	2	2	2	3	3
36	2	3	5	1	1	4	2	4	4	2	1	1	0	2	1	3	1	1	3	3	1	2	1	1	1	1	1	1	7	3	3	1	1	7	1	1	3	1	1
38	1	5	11	1	1	6	2	7	6	1	2	1	40000	2	1	1	1	1	1	2	1	2	1	1	1	1	1	1	4	1	1	1	1	2	1	1	1	1	1
75	1	3	9	1	1	8	2	7	8	1	2	2	0	2	1	3	1	1	1	3	1	2	1	1	1	1	1	1	7	1	1	2
65	2	2	5	1	1	10	2	7	10	1	2	2	0	2	3	1	1	1	3	1	2	1	1	1	1	1	1	1	7	3	3	1	1	7	1	1	3	1	3
40	1	3	4	1	1	6	2	6	6	1	2	1	20000	2	1	1	1	2	1	2	1	2	1	1	1	1	1	1	4	1	3	1	5	2	2	1	1	1	1
42	2	3	5	1	1	4	2	5	3	1	2	1	0	2	1	1	1	1	3	3	1	2	1	1	1	1	1	1	1	1	1	2
48	2	3	5	1	1	4	1	5	4	1	2	2	0	2	1	2	1	1	1	2	1	2	1	1	1	1	1	1	7	1	1	1	1	2	1	1	1	1	1
25	1	5	4	1	2	4	1	5	4	1	2	2	35000	2	1	1	1	1	1	2	1	2	1	1	1	1	1	1	4	1	1	1	5	1	1	1	1	1	1
55	1	4	3	1	1	4	1	5	4	1	2	2	25000	2	1	1	1	1	1	2	1	1	1	1	1	1	1	1	1	3	3	1	5	1	1	1	1	1	1
23	1	4	8	1	2	7	2	6	7	1	2	5	0	3	1	1	1	1	2	1	1	1	1	1	1	1	1	1	3	2	2	2
60	1	3	9	1	1	7	2	3	7	1	1	1	0	7	1	1	3	2	1	1	1	1	2	1	1	1	1	1	2	1	1	2
55	2	1	5	1	1	7	2	3	7	1	1	1	0	7	2	2	2	1	1	1	1	2	2	1	1	1	1	1	1	2	1	2
73	1	2	10	1	3	5	2	3	4	1	1	1	0	7	1	1	1	1	1	1	1	2	2	1	1	1	1	1	1	1	1	1	7	5	2	3	1	1	1
80	2	2	5	1	3	1	2	1	1	1	0	0	0	7	1	1	1	3	1	3	1	1	2	1	1	1	2	1	8	3	1	2
65	2	2	5	1	3	6	2	4	6	1	1	1	1500	7	3	3	3	3	3	1	1	1	1	1	1	1	3	3	3	3	1	1	6	2	2	3	1	1	3
70	1	2	2	1	1	3	2	1	3	1	1	1	3000	7	1	1	1	3	3	1	1	1	1	1	1	1	1	1	1	1	1	1	6	5	1	1	3	1	3
50	2	2	5	1	3	5	2	2	5	1	1	1	0	7	1	2	1	2	3	3	1	2	2	1	1	1	3	1	1	1	1	2
70	1	3	1	1	3	4	2	4	4	1	1	2	2500	7	1	2	3	2	1	1	1	1	2	1	1	1	1	1	1	1	1	1	5	2	2	1	1	1	1
70	2	1	5	1	3	1	2	1	1	1	1	0	0	7	1	1	3	1	1	1	1	1	2	1	1	1	1	1	1	1	1	2
107	2	1	5	1	3	4	2	3	4	2	1	1	0	7	1	3	3	3	1	1	1	1	1	1	1	1	1	3	7	1	1	2
50	2	1	6	1	3	2	2	1	2	1	1	1	3000	7	1	1	1	1	1	1	1	2	1	1	1	1	1	1	1	1	1	1	1	2	3	1	1	1	3
50	2	2	5	1	1	5	2	3	5	1	1	2	0	7	1	1	1	1	1	3	1	1	1	1	1	1	1	1	1	1	1	1	40	9	2	2	3	1	1
66	1	4	6	1	3	4	2	3	4	1	1	2	0	7	1	2	3	1	1	1	1	2	1	1	1	1	1	1	6	1	1	1	7	2	2	2	1	1	1
61	2	3	10	1	1	6	2	3	6	1	1	1	0	7	1	2	1	1	1	1	1	2	1	1	1	1	1	1	1	1	1	1	7	2	1	1	1	1	1
55	2	1	6	1	3	4	2	2	4	1	1	1	5300	7	3	1	1	1	1	2	1	1	1	1	1	1	1	1	1	1	1	1	1	3	3	1	1	3	1
62	2	3	5	1	1	4	2	2	4	2	1	1	0	7	1	1	1	3	1	3	3	3	1	3	1	1	1	1	1	3	3	2
65	2	1	5	1	1	6	2	3	3	2	1	2	0	7	1	3	1	1	3	1	1	2	1	1	1	1	1	1	1	1	3	2
59	1	1	6	1	1	3	2	1	3	1	1	1	6000	7	3	3	3	1	1	2	3	1	2	3	3	3	1	1	1	3	3	1	25	4	2	2	2	3	2
68	1	1	1	1	1	3	2	2	3	1	1	1	6000	7	2	3	2	1	2	3	2	3	2	1	2	3	2	3	1	3	2	1	21	2	2	2	2	2	2
60	2	2	5	1	1	8	2	5	8	1	1	2	0	7	1	2	1	2	3	1	1	2	1	1	1	2	1	1	1	1	1	2
52	1	1	7	1	1	4	2	2	4	1	0	1	5000	7	2	3	3	3	3	3	1	3	2	2	1	3	1	1	1	3	2	1	45	9	2	2	3	3	3
55	2	2	5	1	1	3	2	1	2	1	1	2	10000	7	1	1	2	1	1	3	3	3	3	3	1	3	1	1	1	3	3	1	4	9	1	2	2	3	2
70	2	1	5	1	1	5	2	3	4	1	1	2	0	7	3	2	1	3	3	1	2	3	1	3	1	1	3	3	1	3	1	2
75	1	1	1	1	1	12	2	1	2	2	0	1	3000	7	2	3	3	1	3	3	3	3	2	2	1	1	1	1	1	3	3	1	14	4	2	3	2	3	2
70	1	3	1	1	1	6	2	3	3	2	1	3	1200	7	1	1	1	1	1	2	1	3	1	1	1	1	1	1	1	1	1	2
60	1	2	1	1	1	6	2	4	4	2	1	1	0	7	2	1	1	1	1	1	1	3	2	1	1	1	1	1	1	3	1	1	14	2	1	1	1	1	1
60	2	1	5	1	1	5	2	2	3	2	1	2	0	7	1	1	1	1	1	1	1	3	1	1	1	1	1	1	1	1	2	2
64	1	1	9	1	1	4	2	2	2	2	1	1	0	7	3	3	3	3	3	3	1	3	1	1	1	1	1	1	1	1	1	2
67	1	3	6	1	1	4	2	2	4	2	1	1	2500	7	1	1	1	3	1	1	1	3	1	1	1	1	1	1	1	3	2	2
72	2	1	5	1	1	6	2	4	5	1	1	3	0	7	3	2	3	1	2	3	2	3	1	2	3	2	1	2	1	3	3	2
85	1	1	1	1	1	8	2	5	8	1	1	2	7000	7	2	3	2	2	3	1	2	3	2	3	2	3	2	2	1	3	1	1	25	4	2	2	1	3	2
81	2	1	5	1	1	5	2	3	5	1	0	2	0	7	2	3	2	1	2	3	2	2	1	3	2	3	2	3	1	3	2	2
63	1	1	6	1	2	8	2	3	2	1	1	2	2000	7	1	1	3	3	3	1	3	3	1	1	1	1	1	1	1	1	1	1	2	2	1	1	1	1	1
65	1	2	6	1	1	5	2	3	5	2	1	1	3000	7	1	3	1	1	1	1	1	3	1	1	1	1	1	1	1	3	1	2
60	2	1	5	1	1	4	2	2	4	2	1	1	3000	7	1	3	1	3	3	3	1	3	1	1	1	1	1	1	1	3	3	2
64	1	3	6	1	1	4	2	2	4	2	1	1	3000	7	1	3	1	1	1	1	1	3	1	1	1	1	1	1	1	1	3	2
65	1	1	6	1	1	6	2	3	6	2	1	3	3000	7	3	3	1	1	1	1	1	1	1	1	1	1	1	1	1	3	3	2
60	1	3	6	1	1	4	2	2	4	2	1	1	4000	7	1	3	1	1	3	3	1	3	1	1	1	1	3	1	1	1	3	2
60	1	1	6	1	1	3	2	2	3	2	1	1	3000	7	1	3	1	1	3	1	3	1	1	1	1	1	1	1	1	3	3	2
70	1	2	1	1	1	4	2	2	4	2	1	1	0	7	2	2	3	1	1	1	1	1	1	1	1	1	1	1	1	1	1	2
45	1	2	2	1	1	5	2	3	5	1	1	1	14000	6	3	3	1	3	3	3	1	3	2	3	3	3	3	1	8	1	3	1	3	4	2	1	1	3	3
38	2	2	5	1	1	5	2	3	5	1	1	1	0	6	3	3	3	1	1	3	3	2	3	3	3	3	3	3	8	3	1	1	3	5	2	3	3	3	1
58	1	1	1	1	1	6	2	3	6	1	1	2	8000	6	3	3	3	3	2	1	1	3	3	3	3	3	1	3	5	3	3	1	3	3	2	3	1	3	3
49	2	3	6	1	2	6	2	3	6	1	1	2	0	6	1	1	1	1	3	3	1	1	3	3	3	3	3	1	3	3	3	1	2	3	2	3	3	3	3
50	2	1	5	1	1	3	2	2	3	1	1	1	0	6	3	3	1	3	2	3	3	1	3	3	3	1	1	3	8	3	3	1	2	8	2	3	3	3	1
25	1	3	2	1	2	4	2	4	3	1	2	2	8000	6	1	1	1	1	1	3	3	1	3	1	1	1	3	3	1	1	3	1	2	4	2	1	3	1	3
21	2	4	8	1	2	4	2	4	3	1	2	2	0	6	1	1	3	1	1	3	1	2	3	1	1	1	1	3	1	1	1	1	2	7	2	1	3	3	1
28	1	4	3	1	2	4	2	4	4	1	2	2	18500	6	1	1	1	3	1	3	1	1	1	1	1	1	3	1	4	1	1	1	2	1	2	3	1	1	1
27	1	3	11	1	1	6	2	3	6	2	2	2	7000	6	1	1	1	3	1	3	1	3	1	1	1	1	3	1	1	3	3	1	4	3	3	1	3	3	1
24	2	3	5	1	1	6	2	3	6	1	2	2	0	6	1	1	1	3	1	1	3	3	3	3	1	1	3	1	7	3	1	1	2	8	2	1	3	3	1
25	1	2	6	1	1	6	2	3	6	1	1	2	8000	6	3	3	3	3	1	3	3	1	3	3	2	3	1	3	1	3	3	1	3	3	2	1	3	3	3
28	1	2	6	1	1	3	2	1	3	1	1	1	8000	6	1	1	3	3	3	2	3	3	3	1	1	3	3	1	1	1	1	1	2	3	3	3	3	1	3
58	2	1	5	1	1	3	2	1	3	1	1	1	0	6	3	3	3	1	2	3	3	3	3	1	3	3	2	3	8	3	3	1	2	3	2	3	2	3	3
40	1	5	3	1	1	5	2	3	5	1	1	1	16000	6	1	1	1	1	1	3	1	1	1	1	1	1	1	1	1	1	1	1	1	2	3	3	3	1	1
32	2	3	5	1	1	5	2	3	5	1	1	1	0	6	1	1	1	1	3	3	1	1	1	3	1	1	3	1	1	1	3	1	5	1	2	3	3	3	1
65	2	3	5	1	3	5	2	3	5	1	1	1	0	6	3	3	1	3	3	3	2	3	3	3	1	3	3	3	1	3	3	1	2	7	1	1	1	3	3
56	1	2	1	1	1	6	2	3	6	1	2	2	6500	6	3	3	3	1	1	1	3	2	3	3	1	3	3	3	7	3	1	1	1	4	2	1	1	3	3
47	2	2	5	1	1	6	2	3	6	1	2	2	0	6	1	3	1	3	3	3	1	3	3	3	1	1	3	3	8	3	3	1	3	7	2	1	3	3	3
51	1	2	7	1	1	4	2	2	4	1	1	1	8500	6	1	1	3	1	3	3	1	3	3	3	3	1	3	3	8	1	1	1	2	4	2	3	3	3	3
46	2	3	5	1	1	3	2	5	3	1	2	1	0	6	1	1	3	3	1	1	3	3	3	3	3	3	1	3	1	3	3	1	2	2	2	1	3	3	1
22	1	3	8	1	2	4	2	2	4	2	1	1	0	6	1	1	1	1	1	3	3	1	1	3	3	1	3	3	4	1	1	1	1	5	2	1	1	3	3
62	1	2	11	1	1	3	2	2	3	1	1	1	7000	6	3	3	3	3	1	2	3	3	3	3	3	1	1	3	8	3	3	1	2	4	1	1	1	3	3
60	1	2	3	1	1	4	2	2	4	1	1	1	7500	6	1	1	3	3	3	1	3	1	3	3	3	1	1	3	1	3	3	1	2	2	2	1	1	3	3
48	2	2	5	1	1	4	2	2	4	1	1	1	0	6	1	3	3	3	1	2	3	3	3	3	2	3	3	1	8	3	3	1	2	3	2	1	3	3	3
55	2	2	5	1	3	4	2	1	4	1	1	1	2000	6	3	3	1	1	3	3	3	1	3	3	3	3	1	1	5	3	3	1	3	1	2	1	3	3	3
35	1	2	6	1	1	4	2	1	4	1	1	1	7000	6	1	3	3	3	3	2	1	3	3	1	3	3	3	3	8	3	3	1	2	4	2	3	3	3	3
25	1	3	6	1	2	4	2	2	4	1	1	2	7000	6	1	1	1	1	3	1	3	1	1	3	1	1	1	3	8	1	3	1	3	2	1	3	3	3	1
45	2	2	5	1	1	4	2	2	4	1	1	2	0	6	3	3	3	1	1	1	3	1	3	3	3	3	3	3	8	3	3	1	2	6	2	1	3	3	3
19	2	3	5	1	1	6	2	3	6	1	1	2	0	6	3	3	3	1	3	1	3	3	1	3	1	1	1	3	7	1	3	1	2	6	2	1	1	3	3
55	1	2	1	1	1	4	2	2	4	1	1	2	3500	6	3	3	3	1	1	3	3	1	3	1	1	1	1	3	8	3	3	1	2	3	2	1	3	3	3
29	1	2	6	1	1	6	2	3	6	1	1	2	6500	6	3	3	3	1	3	3	1	1	3	3	3	3	3	1	7	3	3	1	3	4	2	3	3	3	3
45	2	2	5	1	3	6	2	3	6	1	1	2	0	6	3	3	3	1	3	3	3	1	3	3	1	3	3	3	8	3	3	1	3	6	1	3	3	3	3
34	1	3	2	1	1	3	2	1	3	1	1	1	7000	6	3	3	1	1	1	3	3	3	3	1	1	3	3	1	5	1	1	1	1	4	1	3	1	1	1
24	1	2	6	1	1	6	2	3	6	1	2	1	7000	6	3	3	3	3	3	1	3	1	3	3	1	3	3	1	8	3	3	1	2	4	2	1	3	3	3
26	1	4	1	1	1	3	2	2	3	1	1	2	8000	6	3	3	1	1	1	3	3	1	3	1	1	3	1	1	4	3	3	1	2	4	2	1	1	3	3
22	2	4	4	1	1	3	2	2	3	1	1	2	2500	6	1	1	1	1	1	1	3	1	3	1	1	1	1	3	7	1	1	1	1	1	2	1	3	1	1
25	1	4	4	1	2	4	2	3	2	1	1	2	1500	6	1	1	1	1	3	3	1	1	3	1	1	3	1	3	4	1	1	1	2	1	1	1	1	3	3
32	1	2	6	1	4	4	2	3	4	1	1	3	3000	6	3	3	3	3	1	1	3	1	3	1	3	1	3	3	5	3	3	1	2	4	2	1	3	3	3
42	1	3	2	1	1	4	2	4	4	1	1	1	10000	6	1	2	3	2	1	2	3	1	3	1	3	3	3	1	7	3	3	1	3	5	1	3	1	3	3
65	1	3	9	1	1	4	2	3	2	1	1	2	0	6	1	1	2	3	1	3	1	3	3	1	1	1	3	3	1	3	3	1	3	2	1	1	2	2	3
55	1	4	2	1	1	4	2	1	4	1	4	2	10000	6	1	1	3	1	1	1	2	3	3	2	1	1	2	3	1	3	3	1	3	4	2	2	1	3	3
40	1	5	5	1	1	4	2	1	4	1	4	2	0	6	3	1	3	3	1	3	1	3	1	1	1	3	3	1	1	3	3	1	2	2	1	3	3	3	1
36	1	3	5	1	1	4	2	4	4	1	1	1	0	6	1	2	2	1	1	2	1	2	2	2	1	2	1	1	7	1	2	1	2	8	1	1	3	3	3
28	2	4	5	1	1	7	2	6	7	1	3	3	0	6	3	1	3	1	1	1	3	1	1	1	1	2	3	3	7	3	3	1	1	7	2	3	2	3	3
26	1	5	11	1	2	4	2	10	4	1	3	2	9000	6	1	1	1	1	1	3	1	2	1	1	1	1	1	1	4	1	3	1	3	4	2	1	1	1	3
23	2	5	8	1	1	7	2	6	7	1	3	3	0	6	1	1	1	3	1	1	3	2	1	1	1	2	1	1	4	3	1	1	2	8	1	3	1	1	2
55	2	2	5	1	1	7	2	6	6	1	3	3	2000	6	3	3	3	3	1	1	1	3	1	1	1	3	3	3	7	3	1	1	2	5	2	3	2	3	2
25	1	5	2	1	1	7	2	6	7	1	3	3	8000	6	1	1	1	3	2	1	1	1	1	1	1	1	3	1	4	1	1	1	3	2	2	3	1	1	3
65	1	5	9	1	1	7	2	6	7	1	3	3	0	6	1	1	1	3	3	3	1	3	1	1	1	1	3	3	1	1	3	1	2	4	2	3	3	1	2
26	1	5	2	1	4	2	1	2	8	1	2	1	15000	3	1	1	1	1	1	1	1	1	1	1	1	1	1	1	1	1	3	1	7	5	1	1	3	1	3
31	1	3	4	1	2	3	1	1	9	1	2	2	20000	3	1	1	1	1	1	1	1	1	1	1	1	1	1	1	4	3	3	1	12	1	2	2	1	1	1
27	2	2	4	1	2	3	1	1	9	1	2	2	12000	3	1	1	1	3	3	3	1	1	1	1	1	1	1	1	1	1	1	1	5	1	2	1	1	1	1
36	1	3	2	1	2	3	1	2	3	1	1	1	40000	3	1	1	3	1	3	3	1	1	1	1	1	1	1	1	4	1	1	1	4	2	1	1	1	1	1
35	2	4	5	1	2	4	1	3	4	1	2	1	0	3	1	1	1	1	1	1	1	1	1	1	1	1	1	1	1	1	3	2
42	1	5	2	1	1	4	1	3	4	1	1	1	50000	3	1	1	1	1	3	1	1	1	1	1	1	1	1	1	4	1	1	1	5	1	1	1	1	1	1
24	2	5	4	1	2	5	1	6	4	1	4	3	40000	3	1	1	1	1	3	1	1	1	1	1	1	1	1	1	3	1	3	1	5	1	2	2	1	1	1
33	2	3	3	1	2	5	1	3	5	1	1	3	16000	3	1	1	1	1	3	1	1	1	1	1	1	1	1	1	1	1	1	1	1	1	1	1	1	1	1
36	1	2	2	1	2	4	1	2	4	1	1	2	20000	3	1	1	1	1	2	2	1	1	1	1	1	1	1	1	4	1	3	1	2	2	2	2	1	1	1
30	1	3	4	1	1	5	1	3	12	1	2	1	25000	3	1	1	1	1	3	1	1	1	1	1	1	1	1	1	4	3	3	1	6	1	2	2	1	1	1
42	1	2	2	1	1	6	1	4	6	1	2	2	100000	1	1	1	1	1	3	1	1	1	1	1	1	1	1	1	1	3	3	1	7	1	2	2	1	1	1
26	2	5	5	1	2	3	2	2	3	1	1	1	30000	3	1	1	1	1	1	1	1	1	1	1	1	1	1	1	1	1	2	2
45	1	3	4	1	1	4	2	3	4	2	1	1	10000	2	1	3	1	1	1	2	1	2	1	1	1	1	1	1	1	1	1	1	6	1	1	1	1	1	1
26	1	5	8	1	2	5	2	5	4	2	1	1	0	1	1	1	1	1	2	1	2	1	1	1	1	1	1	1	4	1	1	2
27	1	5	8	1	2	8	2	5	4	1	2	3	0	2	1	1	1	1	1	2	1	2	1	1	1	1	1	1	4	1	1	2
23	1	5	8	1	2	5	2	5	4	1	2	1	0	2	1	1	1	1	1	3	1	2	1	1	1	1	1	1	4	1	1	1	1	2	1	1	1	1	1
28	1	4	2	1	2	4	2	5	4	1	2	2	30000	2	1	1	1	1	1	2	1	2	1	1	1	1	1	1	4	1	1	1	1	2	1	1	1	1	1
20	1	4	8	1	2	5	2	3	4	2	1	1	0	2	1	2	1	1	1	2	1	2	1	1	1	1	1	1	4	1	1	1	1	7	1	1	1	1	1
22	1	4	8	1	2	4	2	5	4	2	2	1	0	2	1	2	1	1	1	2	1	2	1	1	1	1	1	1	4	3	3	1	1	2	1	1	1	1	1
24	1	5	8	1	2	5	1	6	5	2	2	2	0	2	1	2	1	1	1	2	1	2	1	1	1	1	1	1	4	1	1	1	1	5	1	1	1	1	1
26	1	5	10	4	2	7	2	4	7	1	2	2	0	8	1	1	1	1	1	1	1	1	1	1	1	1	1	1	4	1	3	2
45	1	5	2	1	1	4	2	5	4	2	2	1	0	2	1	1	1	1	1	1	1	2	1	1	1	1	1	1	4	1	1	1	1	2	1	1	1	1	1
25	1	5	8	1	1	4	2	5	4	1	2	1	0	2	1	1	1	1	1	2	1	2	1	1	1	1	1	1	4	1	1	1	1	2	1	1	1	1	1
35	2	3	5	1	1	6	1	4	5	1	1	2	0	2	1	2	1	1	1	2	1	2	1	1	1	1	1	1	1	3	3	1	1	7	1	1	3	1	1
25	2	5	4	1	2	4	1	3	10	1	2	1	35000	3	1	2	1	1	1	1	1	1	1	1	1	1	1	1	4	3	3	1	1	2	1	1	1	1	1
27	1	5	3	1	2	3	1	4	5	1	2	1	29500	8	1	1	1	1	1	1	1	1	1	1	1	1	1	1	3	3	1	1	4	1	2	2	1	1	1
70	1	4	9	2	1	4	1	4	2	1	2	2	0	2	1	2	1	1	1	2	1	2	1	1	1	1	1	1	1	1	1	1	1	2	1	1	1	1	1
95	1	1	1	1	1	22	2	10	11	1	5	7	0	5	3	3	3	1	2	1	3	2	1	3	2	3	1	3	1	1	1	2
70	2	2	5	1	1	22	2	10	11	1	5	6	0	5	3	3	2	1	2	2	2	3	3	1	1	3	1	2	1	1	1	2
70	1	1	1	1	1	3	2	3	3	1	2	1	0	5	1	3	2	1	2	2	2	3	1	1	1	3	1	3	1	1	1	1	2	2	1	2	1	1	2
60	2	1	5	1	1	3	2	3	3	1	2	1	0	5	1	3	2	1	2	2	2	3	1	1	1	3	1	3	1	1	1	2
36	1	1	2	1	1	4	1	3	3	1	2	1	20000	5	2	1	3	1	1	2	2	2	1	1	1	1	3	1	1	1	1	1	1	2	1	1	1	1	1
27	1	2	10	1	1	2	2	2	2	1	2	0	0	5	1	1	1	1	1	1	1	1	1	1	1	1	1	1	4	1	1	2
29	1	5	2	1	2	5	1	4	4	1	3	3	20000	5	1	1	1	1	1	1	1	1	1	1	1	1	1	3	4	1	1	2
20	2	3	8	1	2	6	1	6	6	1	2	2	0	5	1	2	1	1	1	1	1	1	1	1	1	1	1	1	4	1	1	2
24	1	4	10	1	1	4	1	5	4	1	1	1	0	5	1	1	1	1	1	1	1	1	1	1	1	1	1	1	1	1	1	2
38	2	5	5	1	2	4	1	4	4	2	3	1	0	5	1	2	1	1	1	1	1	1	1	1	1	1	1	1	1	1	1	1	1	1	2	1	1	1	1
28	1	5	4	1	2	5	2	3	5	1	2	2	25000	5	1	2	1	1	1	1	1	1	1	1	1	1	1	1	4	1	1	2
35	2	5	3	1	1	8	1	6	6	1	3	4	30000	8	1	1	1	1	1	1	1	1	1	1	1	1	1	1	4	3	3	1	6	1	2	2	1	1	1
28	2	5	3	1	2	5	1	5	4	1	2	2	26000	8	1	1	1	1	1	1	1	1	1	1	1	1	1	1	4	3	3	1	6	1	2	2	1	1	1
20	2	4	8	1	2	8	2	3	6	1	1	1	0	8	1	2	1	1	2	2	1	1	1	1	1	1	1	1	4	3	3	2
34	1	5	3	1	1	4	1	4	1	1	2	2	40000	4	1	2	1	1	1	1	1	2	1	1	1	1	1	1	1	1	1	1	5	1	1	1	1	1	1
35	1	5	3	1	1	4	1	4	1	1	2	2	30000	4	1	2	1	1	1	1	1	2	1	1	1	1	1	1	1	1	1	1	2	2	1	1	1	1	1
29	1	5	4	1	2	3	2	4	3	1	2	1	50000	4	1	2	1	1	1	1	1	2	1	1	1	1	1	1	1	1	1	1	3	2	1	1	1	1	1
32	1	5	11	1	1	6	2	4	6	1	1	2	70000	4	1	2	1	1	1	1	1	1	1	1	1	1	1	1	1	1	1	1	2	2	2	1	1	1	1
31	1	4	2	1	2	5	2	3	5	1	1	2	40000	4	1	2	1	1	1	1	1	2	1	1	1	1	1	1	1	1	1	1	1	2	1	1	1	1	1
30	1	5	2	1	2	5	2	4	5	1	3	1	50000	4	1	2	1	1	1	1	1	2	1	1	1	1	1	1	1	1	1	1	7	4	2	1	1	1	1
50	1	5	3	1	1	4	2	5	4	1	2	1	40000	4	1	2	1	1	1	1	1	2	1	1	1	1	1	1	1	1	1	1	6	1	2	1	1	1	1
31	2	5	10	1	2	4	2	3	4	1	2	1	0	4	1	2	1	1	1	1	1	2	1	1	1	1	1	1	1	1	1	1	1	2	1	1	1	1	1
33	2	5	5	1	1	4	1	3	4	1	2	1	5000	4	1	2	1	1	1	1	1	2	1	1	1	1	1	1	1	1	1	2
27	2	5	5	1	1	5	1	3	5	1	2	2	0	4	1	2	1	1	1	1	1	2	1	1	1	1	1	1	1	1	1	2
34	2	5	4	1	1	3	1	4	3	1	2	2	40000	4	1	2	1	1	1	1	1	2	1	1	1	1	1	1	1	1	1	1	2	2	1	1	1	1	1
31	2	5	3	1	1	2	1	3	2	1	2	2	40000	4	1	2	1	1	1	1	1	2	1	1	1	1	1	1	1	1	1	1	1	2	1	1	1	1	1
40	2	4	5	1	1	4	1	5	4	1	2	1	50000	4	1	2	1	1	1	1	1	2	1	1	1	1	1	1	1	1	1	1	3	2	1	1	1	1	2
45	2	5	3	1	1	3	2	5	3	1	2	2	70000	4	1	2	1	1	1	1	1	2	1	1	1	1	1	1	1	1	1	1	2	2	1	1	1	1	2
55	1	1	5	2	1	3	2	4	3	1	2	2	50000	4	1	2	1	1	1	1	1	1	1	1	1	1	1	1	1	1	1	1	2	1	1	1	1	3	3
60	1	2	11	2	1	3	2	4	3	1	2	2	50000	4	1	2	1	1	1	1	1	1	1	1	1	1	1	1	1	1	1	1	2	1	1	1	3	1	2
33	1	5	4	2	1	4	2	3	4	1	1	2	35000	4	1	2	1	1	1	1	1	1	1	1	1	1	1	1	1	1	1	1	2	1	1	1	2	1	3
26	1	5	4	2	2	3	2	4	3	1	1	2	50000	4	1	2	1	1	1	1	1	1	1	1	1	1	1	1	1	1	2	1	2	1	1	1	1	1	3
30	1	3	11	2	1	6	2	2	6	1	1	2	18000	4	1	2	1	1	1	1	1	1	1	1	1	1	1	1	1	1	1	1	2	2	1	1	2	3	3
40	1	3	7	2	1	3	2	2	3	1	1	1	15000	4	1	2	1	1	2	1	2	2	1	1	1	1	1	1	1	1	1	1	1	2	1	1	1	1	2
21	1	4	8	2	2	3	2	2	3	1	1	1	0	4	1	2	1	1	2	1	1	2	1	1	1	1	1	1	1	1	1	1	2	2	1	1	1	3	2
20	1	3	11	2	2	4	2	2	4	1	1	2	20000	4	1	2	1	1	1	1	1	1	1	1	1	1	1	1	1	1	1	1	2	2	1	1	2	1	3
24	1	4	8	1	2	7	2	3	7	1	1	3	0	4	1	2	1	1	1	1	1	1	1	1	1	1	1	1	1	1	1	1	2	2	1	1	1	3	3
22	1	4	8	2	2	4	2	3	4	1	1	1	0	4	1	2	1	1	1	1	1	2	1	1	1	1	1	1	1	1	1	1	2	2	1	1	1	1	3
24	1	3	8	2	2	6	2	4	6	1	1	2	0	4	1	2	1	1	1	1	2	1	1	1	1	1	1	1	1	1	1	1	1	3	1	2	1	1	1
35	1	4	2	1	1	6	2	3	6	1	1	2	20000	6	1	1	3	3	3	1	1	3	1	1	1	1	1	1	4	1	3	1	2	2	1	1	1	1	1
37	1	2	6	1	1	3	1	1	3	1	1	1	16000	3	1	3	3	3	3	1	1	3	1	1	1	1	3	1	1	1	3	1	7	1	1	3	1	3	3
40	2	3	5	1	1	4	2	2	4	1	1	1	0	3	1	1	3	3	3	1	1	3	1	1	1	1	1	1	1	1	3	2
26	1	5	8	1	2	5	2	3	5	1	1	1	0	3	1	1	1	1	1	1	1	1	1	1	1	1	1	1	4	1	2	1	7	8	1	1	1	1	1
30	1	2	6	1	2	2	2	1	2	1	1	1	18000	3	1	1	1	3	3	1	1	2	1	1	1	1	1	1	1	1	3	1	2	3	1	1	1	1	1
28	1	3	10	1	1	7	2	2	1	1	1	0	0	3	1	1	1	3	3	1	1	2	1	1	1	1	1	1	1	1	3	1	1	8	1	1	1	1	1
27	1	3	3	1	1	6	2	2	6	1	1	2	17000	3	1	3	3	3	3	3	1	2	1	1	1	1	1	1	4	1	2	1	1	2	1	1	1	1	3
29	1	3	7	1	1	4	1	2	3	1	1	1	12000	3	1	1	1	1	3	1	1	2	1	1	1	1	1	1	1	3	3	1	1	3	1	1	1	1	1
32	1	5	3	1	1	6	2	3	3	1	2	3	16000	3	1	1	1	1	1	1	1	2	1	1	1	1	1	1	5	3	3	1	1	2	1	1	1	1	1
36	1	3	4	1	1	6	1	2	5	1	1	2	15000	3	1	3	3	1	3	1	1	1	1	1	1	1	1	1	1	3	3	1	7	1	2	2	1	1	1
22	2	3	4	1	1	4	1	1	4	1	1	2	5000	3	1	2	3	1	1	1	1	1	1	3	1	1	1	1	1	1	1	1	3	2	2	2	1	1	1
69	1	1	7	1	1	5	1	2	5	1	1	2	12000	3	1	1	2	1	1	3	1	1	1	1	2	1	1	1	1	3	2	1	4	1	2	2	1	1	1
62	1	2	4	1	1	6	1	2	4	1	1	3	4000	3	1	1	1	1	1	1	1	1	1	1	1	1	1	1	1	1	1	1	2	5	1	1	1	1	1
51	1	1	7	2	1	3	1	1	3	1	1	2	10000	2	1	2	3	3	3	3	1	1	1	3	1	3	1	1	7	3	3	1	4	3	2	2	2	1	3
35	1	5	3	1	1	4	1	4	4	1	2	2	30000	3	1	1	1	1	1	1	1	1	1	1	1	1	1	1	4	1	1	1	2	1	1	1	1	1	1
45	1	2	4	1	1	5	1	2	5	1	1	2	20000	3	1	1	1	1	3	1	1	1	1	1	1	1	1	1	1	1	1	1	2	1	1	1	1	1	1
86	1	1	9	1	3	3	1	2	3	1	1	2	0	3	1	2	3	1	2	1	1	1	1	1	1	2	2	1	8	1	1	2
60	1	1	9	1	1	6	1	2	6	1	1	3	0	3	1	2	1	1	2	2	1	1	1	1	1	2	2	1	7	1	1	2
28	1	2	6	1	1	4	1	2	4	1	1	1	15000	3	1	1	1	1	1	3	1	1	1	2	1	2	2	1	7	3	1	1	3	3	2	2	1	1	1
24	1	3	4	1	1	2	1	1	2	1	1	1	12000	3	1	1	3	1	1	3	1	1	1	1	1	1	3	1	8	1	1	2
60	1	2	6	1	1	5	1	2	3	1	1	1	10000	3	1	1	1	1	1	3	1	1	1	1	1	1	1	1	8	3	1	2
75	1	2	9	1	3	5	1	2	5	2	2	1	0	3	1	1	2	1	3	3	1	1	1	1	1	2	3	1	1	3	1	2
30	1	4	4	1	1	4	2	1	4	2	2	2	15000	3	1	2	2	1	1	2	1	1	1	3	1	1	3	1	1	1	1	1	7	1	1	1	1	1	1
42	1	3	4	1	1	4	1	1	2	2	1	2	40000	3	1	1	1	1	3	2	1	1	1	1	1	2	1	1	1	3	1	1	7	4	1	1	1	1	1
22	1	3	11	1	1	2	1	2	2	2	1	2	0	3	1	1	1	1	3	2	1	1	1	1	1	1	3	1	1	3	1	1	7	8	1	2	1	1	1
35	1	3	7	1	1	3	1	1	3	1	1	1	20000	3	1	1	3	1	3	2	1	1	1	1	1	1	1	1	1	1	1	1	7	4	2	2	1	1	1
24	2	3	4	1	1	3	1	1	3	1	2	1	6000	3	1	1	1	1	3	3	1	1	1	1	1	1	1	1	1	1	1	2
28	2	3	5	1	1	6	1	2	5	2	2	2	0	3	1	1	3	1	3	1	1	1	1	1	1	1	1	1	1	3	1	1	2	3	2	2	1	1	2
34	2	2	4	1	1	3	1	1	3	2	2	1	8000	3	1	2	1	1	3	3	1	1	1	2	1	1	3	1	7	1	1	1	4	2	2	2	1	1	1
38	2	2	4	1	1	5	1	3	3	2	1	2	3000	3	1	1	2	1	3	3	1	1	1	1	1	1	3	1	8	1	1	1	2	3	2	2	1	1	2
56	1	2	4	1	1	6	1	2	6	1	1	2	9000	3	1	1	1	2	1	3	1	1	1	1	1	1	1	1	1	1	1	1	3	2	2	1	1	1	1
70	1	1	6	1	3	6	1	2	6	1	1	2	0	3	1	1	2	1	1	3	1	1	1	1	1	2	1	1	1	1	1	2
50	1	1	4	1	1	4	1	1	4	1	1	2	0	3	1	2	2	1	2	3	1	1	1	1	1	2	2	1	7	1	1	2
48	1	2	7	1	1	8	1	4	5	1	1	3	50000	3	1	1	1	1	3	3	1	1	1	1	1	2	2	1	7	1	1	1	4	4	2	2	1	1	2
67	1	2	6	1	1	6	1	2	6	1	1	2	0	3	1	1	1	1	3	2	1	1	1	1	1	2	1	1	8	1	1	2
58	1	1	6	1	3	6	1	2	6	1	1	2	30000	3	1	2	2	1	3	2	1	1	1	1	1	1	1	1	7	1	1	1	2	2	2	1	1	1	1
42	1	1	6	1	1	4	1	2	4	1	1	1	15000	3	1	2	1	1	3	2	1	1	1	1	1	1	1	1	8	1	1	1	4	2	1	2	1	1	1
38	1	1	6	1	1	4	1	1	4	1	1	1	10000	3	1	2	3	1	1	2	1	1	1	1	1	2	1	1	7	1	1	1	5	4	2	2	1	1	1
25	1	1	6	1	1	5	1	2	4	1	1	1	7000	3	1	1	2	1	1	2	1	1	1	1	1	3	1	1	4	1	1	1	3	7	1	1	1	1	1
45	2	2	6	1	1	4	1	1	4	1	1	2	50000	3	1	1	3	1	1	1	1	1	1	1	1	3	3	1	1	1	1	2
32	2	1	6	1	1	4	1	1	4	1	1	2	3500	3	1	1	3	3	1	1	1	1	1	1	1	3	3	1	1	1	1	2
24	2	1	6	1	1	5	1	1	5	1	1	2	3500	3	1	2	3	3	2	2	1	1	1	1	1	3	3	1	7	1	1	2
27	1	5	4	1	1	5	1	4	5	1	3	3	25700	1	1	1	1	1	1	1	1	1	1	1	1	1	1	1	4	1	1	1	3	8	1	1	1	1	1
27	1	3	6	1	1	3	1	1	3	1	1	1	7500	1	1	1	1	1	1	1	1	1	1	1	1	1	1	1	4	3	3	1	3	2	1	1	1	1	1
60	2	1	11	1	3	1	1	1	1	1	0	1	2000	3	1	2	3	3	3	3	1	3	3	2	2	2	2	2	8	1	1	1	4	4	2	2	1	1	2
40	2	1	5	1	1	4	2	2	4	1	1	1	0	3	1	1	1	1	1	1	1	1	1	1	1	2	3	1	1	1	1	1	7	3	2	2	1	1	2
42	2	5	3	1	1	3	1	4	3	1	2	2	20000	7	1	1	1	1	1	1	1	1	1	1	1	1	1	1	1	1	3	2
70	2	1	9	1	3	2	2	2	2	1	1	1	0	3	1	1	3	3	3	3	1	1	1	1	1	2	3	1	1	1	1	2
50	2	5	5	1	1	4	2	2	3	1	1	1	0	3	1	1	3	1	3	3	1	1	1	1	1	2	1	1	8	1	3	1	7	2	2	1	2	3	1
40	2	1	5	1	1	3	2	2	3	1	1	1	0	3	1	1	1	3	3	3	1	1	1	1	1	2	1	1	7	1	2	1	7	9	1	2	2	1	2
50	2	1	5	1	1	6	2	3	6	1	1	2	0	3	1	3	1	3	1	2	1	1	1	1	1	1	3	3	8	1	1	1	7	9	1	2	2	3	2
60	1	1	6	1	1	6	2	4	6	1	1	1	8000	3	1	1	3	1	1	3	1	1	1	3	1	2	3	3	8	3	1	2
35	2	1	5	1	1	4	2	3	4	1	1	1	0	3	1	1	3	1	1	3	1	1	1	1	1	1	2	1	7	1	2	1	5	4	1	2	2	1	2
35	2	2	5	1	1	6	2	4	6	1	1	1	0	3	1	3	3	1	1	3	1	1	1	1	1	1	3	2	8	1	1	1	7	7	1	2	3	1	2
76	1	2	9	1	1	6	2	3	5	1	1	1	0	3	1	1	3	1	1	1	1	1	1	1	1	3	3	1	8	1	2	1	7	7	1	2	2	3	2
37	1	1	1	1	1	6	2	3	6	1	0	1	5000	2	1	1	3	3	1	1	1	1	1	1	1	1	1	1	8	1	3	1	3	2	1	1	1	1	1
40	2	1	5	1	1	5	2	2	5	1	1	2	0	3	1	1	3	1	3	1	1	1	1	1	1	1	3	1	7	1	1	1	7	7	2	2	2	1	2
50	2	1	5	1	1	9	2	3	5	1	1	1	0	3	1	3	2	1	1	1	1	1	1	1	1	3	3	1	1	1	1	2
64	2	1	5	1	1	5	2	2	4	1	1	1	0	3	1	1	3	3	1	1	1	1	1	3	1	3	2	1	8	3	1	1	7	3	2	2	3	1	2
40	2	1	5	1	1	10	2	4	8	1	1	3	0	3	1	1	3	1	1	3	1	1	1	1	1	1	1	2	1	1	2	2
50	2	2	5	1	1	6	2	3	6	1	1	2	0	3	1	1	3	1	1	1	1	1	1	3	1	3	3	2	1	1	3	1	7	3	1	2	2	1	2
43	1	1	9	1	1	6	2	3	6	1	1	1	0	3	1	1	3	3	3	3	1	1	1	1	1	3	1	1	7	1	1	1	7	3	2	1	2	3	1
50	2	1	5	1	1	7	2	4	7	1	1	2	0	3	1	1	3	1	1	1	1	1	1	1	1	2	1	1	1	1	1	1	7	9	1	2	1	1	1
80	1	1	9	1	1	2	2	2	2	1	1	1	0	3	1	1	3	1	1	1	1	1	1	3	1	2	1	3	1	3	1	1	7	9	1	1	2	1	2
80	1	1	9	1	3	5	2	2	5	1	1	2	0	3	1	1	3	1	1	3	1	1	1	1	1	2	3	3	1	1	1	2
47	2	1	5	1	3	2	2	2	2	1	1	1	0	3	1	3	3	1	1	1	1	1	1	1	1	2	3	1	8	1	1	1	7	9	1	1	1	1	3
54	1	3	4	1	1	7	2	3	7	1	1	2	25000	3	1	1	1	1	3	1	1	1	1	1	1	1	1	2	1	1	3	1	7	4	1	1	1	1	2
38	2	1	5	1	1	5	2	2	5	1	2	1	0	3	1	2	3	3	1	1	1	1	1	1	1	2	1	2	8	3	3	2
50	2	1	5	1	1	8	2	5	5	1	1	1	0	3	1	1	2	1	1	1	1	1	1	3	1	2	2	1	7	1	1	1	4	7	1	1	1	1	1
45	2	1	9	1	1	3	2	4	3	1	1	1	0	3	1	1	1	1	1	1	1	1	1	1	1	2	2	1	7	3	1	1	6	7	2	1	3	3	3
35	2	1	5	1	1	4	2	2	4	1	1	1	0	3	1	1	2	1	1	1	1	1	1	1	1	2	1	2	1	1	3	1	7	7	1	1	3	1	2
60	2	1	5	2	3	6	2	3	5	1	1	1	0	3	1	1	3	1	1	1	1	1	1	2	1	2	1	1	7	1	1	1	7	7	1	1	2	3	1
50	2	1	5	2	1	5	2	3	5	1	1	1	0	3	1	2	2	3	1	3	1	1	1	2	1	2	1	1	1	1	1	1	7	9	2	1	2	1	3
82	2	1	9	2	1	6	2	5	5	1	2	1	0	3	1	1	2	3	3	3	1	1	1	1	1	2	1	3	7	1	3	2
60	1	1	9	1	1	5	2	4	5	1	2	2	0	3	1	1	2	3	1	3	1	1	1	1	1	2	1	3	1	1	1	1	6	9	1	1	2	1	2
65	1	1	2	1	1	9	2	4	9	1	1	3	15000	3	1	1	1	1	1	3	1	1	1	1	1	2	3	1	8	3	1	1	7	9	1	1	2	1	3
45	2	1	5	1	1	10	2	6	8	1	2	3	0	3	1	1	1	1	1	3	1	1	1	1	1	2	2	1	7	1	1	1	7	9	2	1	2	3	2
70	1	1	9	1	1	13	2	4	9	1	2	3	0	3	1	3	1	3	3	3	1	1	1	3	1	2	3	3	7	3	1	2
40	1	2	6	1	1	6	2	4	6	1	1	1	9000	2	1	1	1	1	1	1	1	2	2	2	1	1	1	1	5	1	1	1	2	2	1	1	2	1	1
44	1	4	2	1	1	5	2	3	5	2	1	1	10000	2	1	1	1	1	2	3	1	2	2	1	1	1	1	1	4	3	3	1	1	4	2	1	3	1	1
72	1	3	9	1	1	5	2	5	4	1	1	1	0	2	1	2	2	1	1	2	1	2	1	1	1	1	1	1	5	2	2	1	3	2	2	2	2	2	2
60	1	2	1	1	1	6	2	2	6	2	1	2	15000	2	1	3	3	3	3	2	3	1	3	2	2	2	2	2	2	3	3	1	1	4	2	1	1	1	1
25	1	4	4	1	1	5	2	3	5	2	1	1	9500	2	1	1	1	1	2	3	1	2	2	1	1	1	1	1	4	3	3	1	1	4	2	1	3	1	1
60	1	2	1	1	1	3	2	4	3	1	1	1	10000	2	1	1	1	1	2	1	1	1	2	1	1	1	1	1	1	3	3	1	3	2	2	1	1	1	1
30	1	5	2	1	1	8	2	3	10	1	1	2	20000	2	1	1	1	1	1	1	2	3	2	1	1	1	1	1	1	3	3	1	3	4	2	1	1	1	1
20	2	3	5	1	1	5	2	3	3	1	1	2	20000	2	1	2	1	1	2	1	1	1	1	1	1	1	1	1	7	3	3	1	2	2	1	3	3	3	2
45	1	5	3	1	1	6	2	4	6	1	1	1	15000	2	1	2	1	1	1	2	1	1	2	1	1	1	1	1	2	2	3	1	7	1	2	1	1	1	1
51	1	2	1	1	1	5	2	3	5	2	1	1	10000	2	1	2	1	1	2	1	2	1	1	1	1	1	1	1	1	3	3	1	5	4	2	1	1	1	1
30	1	3	4	1	1	4	2	2	4	2	1	1	10000	2	1	2	1	1	2	1	1	2	1	1	1	1	1	1	7	3	3	1	1	4	2	1	1	1	1
32	1	2	2	1	1	4	2	2	2	2	1	1	15000	2	1	1	1	1	1	2	1	1	1	1	1	1	1	1	5	3	3	1	7	4	2	1	1	1	1
33	1	4	3	1	1	10	2	8	8	1	4	3	40000	2	1	2	1	1	2	1	1	2	1	1	1	1	1	1	1	3	3	1	3	1	2	1	1	1	1
44	1	3	11	1	1	5	2	4	4	1	3	1	30000	2	1	1	1	1	1	1	1	1	1	1	1	1	1	1	1	2	2	1	2	2	1	1	1	1	2
30	1	4	3	1	1	11	2	6	8	1	1	3	10000	2	1	2	1	1	2	1	1	2	2	1	1	1	1	1	4	2	2	1	1	4	2	2	1	1	2
26	1	5	8	1	1	2	1	2	5	2	1	1	0	2	1	1	1	1	2	1	1	2	1	1	1	1	1	1	4	1	2	1	2	2	2	1	1	1	1
55	1	5	2	1	1	8	2	3	2	1	1	2	0	2	1	2	1	2	2	1	1	2	1	1	1	1	1	1	4	1	2	1	2	2	2	1	1	1	2
19	2	4	8	1	2	4	2	2	4	1	1	0	0	2	1	1	1	1	1	1	1	2	1	1	1	1	1	1	4	3	3	1	1	2	1	1	1	1	1
25	1	5	4	1	2	6	2	3	6	1	1	2	8000	2	1	1	1	1	3	1	1	2	1	1	1	1	1	1	3	1	1	1	1	2	1	1	1	1	1
48	1	3	1	1	1	5	2	3	5	1	1	1	5000	2	1	3	1	3	1	1	1	3	1	1	1	1	1	1	3	1	1	1	2	2	1	1	1	1	1
19	1	4	8	1	2	6	2	3	6	1	1	2	0	2	1	1	3	3	2	1	1	1	1	1	1	1	1	1	3	1	1	2
25	1	5	8	1	2	7	2	4	6	1	1	1	0	2	1	1	1	3	1	1	1	3	1	1	1	1	2	1	3	1	3	2
19	1	2	7	1	2	6	2	4	6	1	1	3	5000	2	1	1	1	2	1	1	1	2	3	1	1	1	1	1	4	1	1	1	2	4	1	1	1	1	1
28	1	5	10	1	2	5	2	2	5	1	1	1	0	2	1	1	1	2	1	1	1	2	1	1	1	1	1	1	3	1	1	1	1	2	1	1	3	1	1
26	1	5	10	1	2	6	2	5	6	1	2	1	0	2	1	1	1	1	2	1	1	1	1	1	1	1	1	1	3	1	1	1	1	2	2	1	1	1	1
28	1	5	8	1	2	5	2	5	7	1	2	1	0	2	1	2	1	1	1	1	2	2	1	1	1	1	1	1	3	1	1	2
21	2	4	5	1	1	4	2	2	4	1	1	1	0	2	1	1	1	1	2	1	3	2	1	1	1	1	1	1	3	1	1	2
45	2	3	5	1	3	4	2	4	4	1	1	1	0	2	1	2	1	1	2	1	2	1	1	1	1	1	1	1	4	1	1	2
18	2	4	8	1	2	5	2	5	5	1	2	1	0	2	1	2	1	1	2	1	2	1	1	1	1	1	1	1	4	2	2	2
47	1	2	3	1	1	5	2	3	5	1	1	1	10000	2	1	1	1	1	1	1	1	1	1	3	1	1	1	1	1	3	3	1	3	4	2	1	1	1	1
55	1	3	2	1	1	3	2	3	3	1	1	1	10000	2	1	2	1	2	1	1	1	2	1	1	1	1	1	1	7	3	3	1	3	4	2	1	1	1	1
54	1	2	2	1	1	5	2	4	5	1	1	1	10000	2	1	2	1	1	1	1	1	2	1	1	1	1	1	1	1	3	3	1	7	4	2	1	1	1	1
38	1	5	2	1	1	7	2	4	7	1	1	1	15000	2	1	2	1	2	2	1	1	1	1	1	1	1	1	1	3	3	3	1	7	4	2	1	1	1	1
47	1	3	2	1	1	8	2	4	8	1	1	2	35000	2	1	2	2	2	2	2	1	1	1	1	1	1	1	1	7	3	3	1	7	4	2	1	1	1	1
30	2	5	5	1	2	3	1	3	7	1	2	1	40000	2	1	1	1	1	1	1	1	2	1	1	1	1	1	1	4	3	3	2
50	2	2	5	1	2	6	1	3	3	1	1	1	30000	2	1	1	1	1	1	1	1	1	1	1	1	1	1	1	7	3	3	2
35	1	4	11	1	1	3	1	2	3	1	1	1	35000	2	1	1	1	1	1	1	1	1	1	1	1	1	1	1	1	3	3	2
25	2	4	8	1	2	6	1	4	3	1	2	2	0	2	1	1	1	1	1	1	1	2	1	1	1	1	1	1	4	1	3	2
32	1	5	4	1	1	3	1	2	3	1	1	1	45000	2	1	1	1	1	1	1	1	2	1	1	1	1	1	1	4	1	3	1	3	2	2	1	1	1	1
24	1	5	8	1	2	4	1	4	4	1	1	0	0	8	2	1	1	1	1	1	1	1	1	1	1	1	1	1	1	2	2	1	5	2	2	2	2	1	1
22	1	5	8	2	2	7	1	4	5	1	2	1	0	8	1	1	1	1	1	1	1	1	1	1	1	1	1	2	1	2	2	2
50	2	3	5	1	1	4	1	3	3	1	2	1	0	2	1	2	1	1	1	2	1	1	1	1	1	1	1	1	1	1	1	1	1	2	1	1	1	1	1
60	2	2	5	1	1	7	1	5	6	1	2	2	0	2	1	3	1	1	1	2	1	2	1	1	1	1	1	1	1	1	1	2
70	2	2	5	1	1	6	2	5	3	1	2	1	0	2	1	2	1	1	1	2	1	2	1	1	1	1	1	1	1	3	3	2
45	2	5	3	1	3	4	2	4	3	1	2	1	20000	2	1	1	1	1	1	2	1	2	1	1	1	1	1	1	1	1	1	1	1	2	1	1	1	1	1
34	1	5	2	2	1	5	2	3	5	1	1	2	25000	8	1	2	1	1	2	1	1	1	1	1	1	1	1	1	4	1	1	1	7	4	3	3	1	1	1
19	1	4	8	1	2	7	1	3	7	1	2	1	0	8	1	2	1	1	1	1	1	1	1	1	1	1	1	1	4	1	1	2
36	1	3	2	1	1	5	1	3	5	1	1	1	30000	8	1	3	1	1	2	1	1	1	1	1	1	1	1	1	1	1	1	1	2	2	1	1	2	2	2
42	1	3	2	2	1	4	2	2	4	1	1	1	40000	8	1	3	3	1	3	1	1	1	1	1	1	1	1	3	1	1	1	1	7	4	2	2	2	1	3
30	2	5	3	2	1	5	2	2	5	1	1	2	19000	8	1	2	1	1	1	1	1	1	1	1	1	1	1	1	4	1	1	2
20	1	4	8	2	2	6	2	3	6	1	1	2	0	8	1	2	1	1	1	1	1	1	1	1	1	1	1	1	4	1	1	2
24	1	4	8	1	2	3	2	2	3	1	1	1	0	8	1	1	1	1	3	1	1	1	1	1	1	1	1	1	1	1	1	1	7	2	2	2	1	1	1
19	1	4	8	2	2	6	1	3	6	1	2	1	0	8	1	2	1	1	1	1	1	1	1	1	1	1	1	1	4	1	1	2
53	2	3	5	2	1	6	1	3	6	1	2	2	0	8	1	1	2	3	3	1	1	1	1	1	1	1	1	1	1	1	1	2
32	1	5	11	2	1	8	1	4	8	1	2	3	35000	8	1	1	1	1	3	1	1	1	1	1	1	1	1	1	1	1	1	1	7	2	2	2	1	1	1
22	1	5	8	1	2	4	1	2	4	1	1	2	0	8	1	2	1	1	2	1	1	1	1	1	1	1	1	1	4	1	1	1	7	5	1	3	1	1	3
22	1	5	8	1	2	5	1	3	5	1	2	1	0	8	1	3	1	1	2	1	1	1	1	1	1	1	1	1	3	1	1	2
26	2	5	4	1	1	6	1	4	6	1	3	3	13000	8	1	3	1	1	3	1	1	1	1	1	1	1	1	1	4	1	1	2
23	1	5	8	1	2	6	2	5	6	1	1	2	0	8	1	1	1	1	1	1	1	1	1	1	1	1	1	1	4	3	3	1	3	7	1	1	1	1	1
24	1	5	10	2	2	8	2	9	6	1	1	4	0	8	1	1	1	1	1	1	1	1	1	1	2	1	1	1	3	1	1	1	2	2	1	1	1	1	1
23	1	5	8	1	2	4	1	3	4	1	2	1	0	8	1	1	1	1	1	1	1	1	1	1	1	1	1	1	1	1	1	2
45	1	3	2	2	1	13	2	7	13	1	2	3	40000	8	1	2	2	1	2	1	1	1	1	1	1	1	1	3	1	1	1	1	2	4	2	3	1	3	1
20	1	4	2	1	2	5	2	2	5	1	1	2	12000	8	1	1	1	1	2	1	1	1	1	1	1	1	1	1	4	1	1	1	7	4	2	2	2	3	1
67	2	3	5	2	1	9	2	4	9	1	1	3	0	8	1	3	1	1	3	1	1	1	1	3	1	3	3	2	8	1	1	1	2	5	1	2	2	3	3
19	2	4	8	1	2	4	2	2	4	1	1	1	0	8	1	2	1	1	1	1	1	1	1	1	1	1	1	1	1	3	3	2
26	1	2	6	1	1	5	2	2	5	1	1	1	7500	8	1	3	3	2	2	1	3	1	1	1	1	1	1	3	1	1	1	1	3	2	2	2	2	3	3
27	2	4	4	2	2	11	2	4	9	1	3	3	14000	8	1	3	1	1	2	1	1	1	1	1	1	1	1	1	1	1	1	2
35	2	3	5	1	1	5	2	2	5	1	1	1	0	5	1	2	1	1	1	1	1	2	2	1	1	1	1	1	1	1	1	1	4	5	1	3	2	3	3
40	1	2	2	1	1	6	2	2	6	1	1	2	9000	5	1	2	1	1	1	1	1	2	1	1	1	1	1	1	1	1	1	1	7	4	2	3	3	3	3
47	1	2	7	1	1	6	2	2	6	1	1	2	14000	5	1	3	2	1	1	1	1	2	1	1	1	1	1	1	1	1	1	1	4	1	3	1	1	1	1
35	1	4	2	1	1	5	2	2	5	1	1	1	15000	5	1	2	1	1	1	1	1	2	1	1	1	1	1	1	1	1	1	1	2	8	2	3	1	1	1
23	2	2	5	1	1	4	2	1	4	1	1	1	0	5	1	2	2	1	3	1	1	1	1	1	1	1	1	2	2	1	1	1	6	7	2	3	3	1	3
24	2	2	5	1	1	4	2	1	4	1	1	1	0	5	1	3	1	3	1	1	1	3	1	1	1	1	1	1	1	3	3	1	2	8	1	1	2	3	3
30	1	3	2	1	2	3	2	1	3	1	1	1	5000	5	1	2	1	1	1	1	1	2	1	1	1	1	1	1	1	1	1	1	1	2	2	3	3	3	3
30	1	2	1	1	1	4	2	3	4	1	1	1	7000	5	1	2	1	1	1	1	1	2	1	1	1	1	1	1	2	1	1	1	5	5	2	1	1	1	1
30	1	3	6	1	1	3	2	1	3	1	1	1	7000	5	1	2	1	1	1	1	1	2	1	1	1	1	1	1	1	1	1	1	4	7	2	3	3	3	3
29	1	3	2	1	2	2	2	3	2	1	1	1	8000	5	1	2	1	1	1	1	1	2	1	1	1	1	1	1	1	1	1	1	7	2	2	1	1	1	1
52	1	1	6	1	1	5	2	2	5	1	1	1	9000	5	1	3	1	3	1	2	3	1	1	1	2	1	3	3	8	3	3	1	2	2	2	2	3	3	3
34	1	5	4	1	1	6	2	4	6	1	1	1	18000	5	1	2	1	1	1	1	1	2	1	1	1	1	1	1	3	1	1	1	3	2	1	1	1	1	1
62	1	3	2	1	1	10	2	4	10	1	2	2	20000	5	1	2	1	1	1	1	1	2	1	1	1	1	1	1	1	1	1	1	7	4	2	1	1	1	1
26	1	4	8	1	2	4	1	1	5	1	1	2	0	6	1	3	1	1	3	3	3	2	1	1	1	1	1	1	1	1	1	1	7	4	2	1	1	1	2
23	1	4	4	1	2	3	1	1	2	1	1	2	10000	6	1	3	1	1	1	3	2	1	1	1	1	1	1	1	6	1	2	1	7	1	2	1	1	1	2
25	1	3	4	1	2	3	1	1	3	1	1	1	10000	6	1	1	1	1	3	1	3	2	1	1	1	1	1	1	1	1	2	1	7	4	2	2	1	1	2
25	2	5	5	1	1	9	2	4	9	1	2	2	15000	6	1	2	1	1	1	1	1	2	1	1	1	1	1	1	1	1	1	1	1	2	1	1	1	1	1
24	1	3	4	1	2	4	1	1	3	1	1	2	12000	6	1	2	1	1	3	1	3	2	1	1	1	1	1	1	3	1	2	1	7	4	2	2	1	1	2
27	1	5	10	1	2	2	1	1	3	1	1	1	0	6	1	2	1	1	1	3	3	2	1	1	1	1	1	1	4	1	3	1	7	4	2	1	1	1	2
22	1	3	10	1	2	7	1	1	2	1	1	3	0	6	1	3	1	1	1	2	3	2	1	1	1	1	1	1	1	1	3	1	10	8	2	1	1	1	2
27	1	5	10	1	2	3	1	1	3	1	1	2	0	6	1	3	1	1	1	3	2	1	1	1	1	1	1	1	1	1	2	1	7	8	2	1	1	1	2
45	2	3	5	1	1	7	1	3	7	1	1	1	0	2	1	1	1	1	3	1	3	2	1	1	1	1	1	1	1	3	3	2
37	2	5	5	1	1	3	1	1	2	1	1	1	0	2	1	1	1	1	3	3	3	2	1	1	1	1	1	1	1	2	2	2
32	2	5	5	1	1	2	1	3	2	1	1	1	0	2	1	3	1	3	3	1	1	2	1	1	1	1	1	1	1	3	2	2
42	1	4	4	1	1	5	2	2	4	1	1	2	10000	2	1	3	1	3	3	3	1	2	1	1	1	1	1	1	1	2	3	1	7	2	2	3	1	1	2
27	2	5	3	1	1	4	1	2	4	1	1	2	26000	4	1	2	1	1	2	1	1	2	1	1	1	1	1	1	1	1	1	1	7	2	1	1	1	1	1
34	1	3	2	1	1	4	2	2	4	1	1	2	20000	4	1	2	1	1	2	1	1	2	1	1	1	1	1	1	1	1	1	1	30	4	1	1	1	1	1
70	2	1	5	1	1	4	2	2	4	1	1	2	0	4	1	1	1	1	2	1	1	2	1	1	1	1	1	1	1	3	1	1	2	8	1	1	1	1	1
43	1	5	2	1	1	3	2	6	3	1	1	2	20000	4	1	2	1	1	2	1	1	2	2	1	1	1	1	1	1	1	1	1	3	2	1	1	1	1	1
39	2	5	4	1	1	3	2	3	4	1	1	2	40000	4	1	2	1	1	1	1	1	2	2	1	1	1	1	1	1	1	3	1	3	2	1	1	1	1	1
60	2	3	5	2	1	3	2	2	2	1	1	1	3000	4	1	2	1	1	2	1	1	2	1	1	1	1	1	1	1	1	1	2
26	2	5	8	2	2	3	2	3	2	1	1	1	0	4	1	2	1	1	2	1	1	2	1	1	1	1	1	1	1	1	1	2
30	2	5	4	2	2	3	2	3	2	1	2	1	30000	4	1	2	1	1	2	1	1	2	1	1	1	1	1	1	1	1	1	2
23	2	5	4	1	2	3	2	4	3	1	2	2	15000	4	1	2	1	1	3	1	1	2	1	1	1	1	1	1	1	3	1	1	1	1	1	1	1	1	1
28	1	5	4	1	1	12	1	4	10	1	2	3	16600	4	1	2	1	1	2	1	3	2	1	1	1	1	1	1	1	1	1	2
28	1	3	4	1	1	3	1	2	3	1	1	1	20000	4	1	2	1	2	2	1	1	2	1	1	1	1	1	1	1	1	1	1	7	1	1	1	1	1	1
29	2	5	4	1	1	6	1	6	6	1	1	3	24000	4	1	1	1	1	3	3	3	2	1	1	1	1	1	1	1	1	1	1	7	1	2	1	1	1	1
30	1	5	4	1	1	5	1	2	3	1	1	1	22000	4	1	1	1	1	1	1	1	1	1	1	1	1	1	1	1	2	1	1	5	2	1	1	1	1	1
35	2	5	5	1	1	4	1	2	4	2	1	1	5000	4	1	1	1	1	3	1	1	2	2	2	1	2	1	1	4	2	2	1	20	8	2	1	1	1	1
40	1	5	4	1	1	4	1	2	4	2	1	1	35000	4	1	1	1	1	3	1	1	2	1	1	1	1	1	1	1	2	2	1	20	1	2	1	1	1	1
38	1	5	4	1	1	4	2	2	4	1	2	1	35000	4	1	2	1	1	1	1	1	1	1	1	1	1	1	1	4	1	1	1	10	1	2	1	1	1	1
35	2	5	5	1	1	4	2	2	4	1	2	1	0	4	1	2	1	1	1	1	1	1	1	1	1	1	1	1	4	1	1	1	7	2	2	1	1	1	1
33	1	4	4	1	1	4	1	2	4	1	1	1	35000	4	1	1	1	1	1	1	1	2	1	1	1	1	1	1	1	1	1	1	2	1	1	1	1	1	1
30	2	4	5	1	1	4	1	2	4	1	1	1	0	4	1	1	1	1	1	1	1	2	1	1	1	1	1	1	1	1	1	1	3	1	1	1	1	1	1
45	2	5	4	1	1	3	1	3	3	1	2	2	30000	4	1	1	1	1	1	1	1	2	1	1	1	1	1	1	4	3	2	1	7	1	1	1	1	1	1
30	1	4	4	1	1	4	1	3	1	1	2	2	40000	6	1	1	1	1	1	1	1	1	1	1	1	1	1	1	1	3	3	1	5	1	2	1	1	1	1
27	1	5	10	1	2	5	1	4	1	1	2	2	0	6	1	1	1	1	1	1	1	1	1	1	1	1	1	1	4	3	3	1	2	2	2	1	1	1	1
65	1	1	6	1	1	4	1	2	2	1	1	2	4200	7	1	2	3	3	3	3	1	1	1	1	1	1	1	1	1	1	1	1	15	1	1	1	3	1	3
60	1	5	4	2	1	4	1	3	4	1	1	1	40000	1	1	1	1	1	1	1	1	1	1	1	1	1	1	1	1	3	3	1	6	2	2	1	3	1	1
54	1	2	5	1	1	5	1	4	3	1	1	2	0	1	1	1	3	3	3	2	1	1	1	1	1	1	1	3	7	3	3	2
30	2	3	5	1	1	4	2	3	4	1	1	1	0	1	1	3	3	1	3	3	3	1	1	1	2	3	3	3	1	3	3	2
45	1	3	2	1	1	6	1	3	5	1	1	1	20000	1	1	3	3	1	3	3	3	1	3	1	1	1	1	1	1	1	1	2
25	1	3	4	1	2	6	1	3	5	1	1	2	40000	1	1	3	3	1	3	3	3	1	1	1	1	2	1	1	1	1	3	2
30	1	3	7	1	1	8	1	3	7	1	1	1	25000	1	1	3	3	1	3	3	1	1	1	1	1	1	1	1	1	1	1	1	4	1	3	3	2	3	2
45	1	4	1	2	1	8	2	6	8	1	2	2	30000	1	1	3	3	1	3	3	3	1	3	1	1	1	3	1	1	1	1	1	3	3	1	3	2	3	3
50	2	2	5	1	1	6	2	4	5	1	1	2	0	1	1	3	3	3	3	3	3	1	1	3	2	3	3	3	1	1	3	2
80	1	1	1	1	1	8	2	3	4	1	1	1	10000	1	1	3	3	3	3	3	3	1	3	1	3	1	3	3	1	3	3	1	3	3	2	3	3	3	2
50	2	1	5	1	1	6	2	3	6	1	1	1	0	1	1	3	3	1	1	3	3	1	1	1	1	1	3	1	1	3	3	2
25	2	3	5	1	1	6	2	3	6	1	2	1	0	1	1	1	1	1	1	3	3	3	1	1	1	1	1	1	1	1	3	2
23	1	5	8	1	1	5	2	6	5	1	2	2	0	1	1	1	1	1	1	3	3	1	1	1	2	1	1	1	4	1	2	1	2	2	1	1	1	3	3
45	1	2	1	1	1	8	2	4	8	1	1	1	20000	1	1	3	1	1	3	3	1	1	1	1	3	1	3	1	1	1	3	1	3	2	2	2	1	3	1
45	1	5	3	1	1	4	2	6	3	1	3	2	85000	1	1	1	1	1	1	1	1	1	1	1	1	1	3	1	1	1	1	1	7	1	2	1	1	1	1
23	1	5	4	1	1	10	2	3	10	1	1	2	40000	1	1	3	1	1	3	3	1	1	1	1	1	1	1	1	4	1	1	2
60	1	5	11	1	1	4	2	6	3	1	2	1	20000	1	1	1	1	1	1	1	3	1	1	1	1	1	1	1	1	1	1	1	6	8	2	1	1	1	1
24	1	5	8	1	2	4	2	3	4	1	2	1	0	1	1	1	1	1	1	1	3	1	1	1	1	1	3	1	4	1	3	2
50	2	1	5	1	1	10	2	3	10	1	1	3	0	1	1	3	3	1	1	3	3	3	3	1	1	1	1	3	1	1	3	2
40	1	2	1	1	1	4	2	3	4	1	1	1	15000	1	1	3	3	1	1	3	1	1	1	1	3	1	3	1	1	1	3	1	3	3	3	3	1	1	3
42	1	5	4	1	1	4	2	2	4	1	1	1	20000	4	1	2	1	2	1	1	1	1	2	2	1	1	1	1	1	1	1	1	5	2	2	1	1	1	1
46	1	5	4	1	1	6	1	3	6	1	2	2	25000	4	1	2	1	2	1	1	1	2	2	1	1	1	1	1	1	1	1	1	4	2	2	1	1	1	1
44	2	2	5	1	1	5	2	3	5	1	1	1	0	4	1	2	1	2	1	1	1	2	2	1	1	1	1	1	1	1	1	1	5	2	1	1	1	1	1
55	2	2	5	1	1	4	2	2	4	1	1	1	0	4	1	1	1	1	1	1	1	1	2	1	1	1	1	1	1	1	1	1	6	2	1	1	1	1	1
41	1	4	4	1	1	6	1	3	6	1	1	1	15000	4	1	2	1	2	1	1	1	2	2	1	1	1	3	1	1	1	1	1	4	1	1	1	1	1	1
31	1	5	2	1	2	5	1	3	5	1	2	1	20000	4	1	2	1	2	1	1	1	2	2	1	1	1	1	1	1	1	1	1	3	1	1	1	1	1	1
32	1	5	2	1	2	3	1	2	3	1	1	1	15000	4	1	2	1	2	1	1	1	2	2	1	1	1	1	1	1	1	1	1	6	4	1	1	1	1	1
39	1	3	2	1	1	4	1	2	4	1	1	1	10000	4	1	2	1	2	1	1	1	2	2	1	1	1	1	1	1	1	1	1	6	2	1	1	1	1	1
21	1	3	4	1	2	4	1	2	4	1	1	2	15500	5	1	1	3	2	3	1	1	1	1	1	1	1	1	1	4	3	3	1	20	1	2	2	1	1	1
26	1	4	4	1	1	5	1	5	1	1	2	2	20000	5	1	1	3	1	1	1	1	2	1	1	1	1	1	1	4	1	1	1	18	1	2	2	1	1	1
28	1	4	4	2	1	6	1	4	6	1	1	2	18000	5	1	1	3	1	1	1	1	1	1	1	1	1	1	1	4	1	1	1	5	1	1	1	1	1	1
26	2	4	4	1	1	3	1	2	2	1	1	2	8000	3	1	1	3	1	1	1	1	2	1	1	1	1	1	1	4	1	1	1	3	7	2	1	1	1	1
28	2	4	5	1	1	4	1	4	4	1	1	1	15000	3	1	1	1	1	1	1	1	2	1	1	1	1	1	1	1	1	1	2
55	1	3	2	1	1	5	1	5	5	1	2	2	50000	3	1	1	1	1	1	1	1	2	1	1	1	1	1	1	1	1	1	1	2	8	2	2	1	1	1
38	1	2	2	1	1	4	1	2	4	1	1	3	10000	3	1	1	1	1	1	1	1	2	1	1	1	1	1	1	1	1	1	1	5	4	2	2	1	1	1
30	1	5	4	1	1	1	1	4	5	1	2	2	15000	5	1	1	1	1	2	3	1	1	1	3	1	3	1	1	2	1	1	1	2	1	2	1	2	1	1
30	1	5	3	1	1	2	2	1	2	1	1	1	10000	5	1	1	1	3	1	1	1	3	2	1	2	3	1	1	2	1	2	1	1	2	2	1	2	1	3
29	1	5	4	1	2	3	2	2	3	1	2	1	15000	5	1	1	1	3	1	2	1	2	1	1	1	1	1	1	1	2	2	1	3	1	2	1	1	1	1
27	1	5	2	1	2	4	2	3	3	1	2	1	18000	5	1	1	1	1	1	1	1	2	1	1	1	1	1	1	1	2	2	1	5	2	2	1	1	1	1
30	1	5	2	1	1	2	2	2	2	1	2	1	20000	5	1	1	1	3	1	3	1	2	1	1	1	1	1	1	1	2	2	1	7	8	2	1	1	1	1
30	1	5	2	1	1	5	2	4	3	1	1	2	10000	5	1	1	1	3	1	1	1	2	1	1	1	1	1	1	4	1	1	1	2	8	2	1	1	1	1
32	1	5	4	1	1	3	2	3	3	1	1	1	15000	5	1	1	1	3	1	1	1	2	1	1	1	1	1	1	4	1	1	1	1	1	2	1	1	1	1
27	1	5	4	1	1	4	2	2	2	1	2	1	8000	5	1	1	1	3	1	1	1	2	1	1	1	1	1	1	1	1	2	1	10	8	2	1	1	1	1
33	1	5	4	1	1	3	2	2	3	1	2	1	9000	5	1	1	1	3	1	1	1	2	1	1	1	1	1	1	1	2	2	1	8	8	2	1	1	1	1
31	1	5	4	1	1	3	2	2	3	1	2	1	10000	5	1	1	1	1	1	1	1	2	1	1	1	1	1	1	1	1	1	2
30	1	2	4	1	1	3	2	1	3	1	1	1	9000	7	1	1	2	2	1	1	1	1	1	1	1	1	1	1	1	1	1	2
65	2	3	4	1	3	6	2	3	6	1	1	3	8000	7	1	2	1	2	1	2	1	1	1	1	1	1	1	1	1	1	1	2
38	2	5	4	1	1	4	2	1	1	1	1	1	4000	7	1	2	1	1	1	1	1	1	1	1	1	1	1	1	1	1	1	2
57	1	2	2	1	1	5	2	3	5	1	1	1	9000	6	3	3	1	3	1	3	1	3	2	3	1	3	3	1	8	1	3	1	3	4	2	1	1	3	3
51	1	2	1	1	1	6	2	3	6	1	2	2	10000	6	3	3	3	1	1	1	3	2	3	3	1	3	3	3	7	3	1	1	1	4	2	1	1	3	3
29	1	5	4	1	2	3	1	3	1	1	1	1	35000	2	1	1	1	1	1	1	1	2	1	1	1	1	1	1	4	1	3	2
24	2	5	8	1	2	4	1	2	1	1	1	1	0	2	1	1	1	1	1	1	1	2	1	1	1	1	1	1	1	1	3	2
35	1	5	3	1	1	3	1	2	3	1	2	2	30000	2	1	1	1	1	1	1	1	2	1	1	1	1	1	1	4	3	3	1	7	1	2	1	1	1	1
34	2	5	1	1	1	3	1	2	3	1	2	2	40000	2	1	1	1	1	1	1	1	2	1	1	1	1	1	1	4	1	1	2
25	2	5	8	1	2	4	1	3	2	1	1	1	0	2	1	1	1	1	1	1	1	2	1	1	1	1	1	1	4	2	3	2
40	1	5	4	1	2	2	1	2	1	1	1	1	50000	2	1	1	1	1	1	1	1	1	1	1	1	1	1	1	3	2	1	1	7	1	2	1	1	1	1
28	1	5	4	1	2	3	1	5	1	1	1	2	70000	2	1	1	1	1	1	1	1	2	1	1	1	1	1	1	4	2	3	1	10	1	2	1	1	1	1
